# Supplementary material for: High Heregulin Expression Is Associated with Activated HER3 and May Define an Actionable Biomarker in Patients with Squamous Cell Carcinomas of the Head and Neck
Source: PLoS One. 2013 Feb 28;8(2):e56765. doi: 10.1371/journal.pone.0056765 (PMC3586092; doi:10.1371/journal.pone.0056765)
Supplement: Table S1 — Select clinical and demographic information on patient samples evaluated for HRG and HER3 expression. (XLSX) [file pone.0056765.s004.xlsx]

## Sheet: TNB
Sample	HistoPath	Stage_at_DX	ER_Status	Her2_Status	Test_Type	Adjuvant_ChemoTx_Regimen_1	NRG1	ERBB3
HP-51273	Ductal Ca	III	Negative	Negative	Her2- IHC	Taxotere and Ellence	0.0578161	5.71185
HP-51274	Duct Cell Ca	I	Negative	Negative	Her2- IHC	Adrianmycin, Cytotoxan, Taxol	0.038933	9.02141
HP-51275	Duct Cell Ca	II	Negative	Negative	Her2- IHC	Adrianmycin, Cytotoxan, Taxol	0.0210695	9.19097
HP-51276	Duct Cell Ca	II	Negative	Negative	Her2- IHC	Adriamycin, Cytotoxan, Taxol	1.368	14.0532
HP-51278	Ductal Ca	III	Negative	Negative	Her2- IHC	Cytoxan, Methotrexate, 5FU	0.353324	13.3049
HP-51280	Ductal Ca	III	Negative	Negative	Her2- IHC	Cytoxan, Adriamycin	0.118374	6.52162
HP-51282	Mammary Ca	IV	Negative	Negative	Her2- IHC	Cytotoxan, Methotrexate, 5FU	0.0995505	23.6872
HP-51287	Mammary Ca	IV	Negative	Negative	Her2- IHC	N/A	0.0244546	1.38478
HP-51434	Mammary Ca	IIB	Negative	Negative	Her2- IHC	Taxotere, Adriamycin, Cytoxan, Bevacizumab	0.16059	7.12563
HP-53006	Invasive mammary Ca	II	Negative	Negative	Her2- IHC	Cytotocan, Taxotere	0.271749	37.997
HP-53007	Mammary Ca	Unk	Negative	Negative	Her2- IHC	Unk	0.0712416	10.3248
HP-53012	Invasive mammary Ca	II	Negative	Negative	Her2- IHC	Adrianmycin/Cyclophosphamide, Paclitaxel	0.054736	10.2552
HP-53013	Invasive mammary Ca	IIIA	Negative	Negative	Her2- IHC	Adrianmycin/Cyclophosphamide, Paclitaxel	0.108333	9.64549
HP-53016	Lobular Ca	IIIA	Negative	Negative	Her2- IHC	Novantrone, Cytotoxan, Taxotere	0.218903	6.42991
HP-53017	Lobular Ca	IIB	Negative	Negative	Her2- IHC	Novantrone, Cytotoxan, Taxotere	0.581908	20.5337
HP-53019	Ductal Ca	IC	Negative	Negative	Her2- IHC	Adrianmycin/Cytotoxan plus Taxol	0.0536035	9.66277
HP-53020	Recurrent mammary Ca	IA	Negative	Negative	Her2- IHC	Cytotoxan, Taxol, Adriamycin	1.26871	3.6516
HP-53022	Mammary Ca	Unk	Negative	Negative	Her2- IHC	Unk	0.716982	103.257
HP-53023	Ductal Ca	IA	Negative	Negative	Her2- IHC	Adrianmycin, Cytotoxan, Taxol	0.918681	13.6967
HP-53024	Mammary Ca	III	Negative	Negative	Her2- IHC	Cytotoxan, 5FU, Methotrexate	0.413577	8.27634
HP-53027	AdenoCa	IC	Negative	Negative	Her2- IHC	Adrianmycin, Cytotoxan, Taxol	0.197688	4.51346
HP-53028	AdenoCa	IC	Negative	Negative	Her2- IHC	Cytotoxan, Adriamycin	3.12448	5.51869
HP-53030	AdenoCa	IIB	Negative	Negative	Her2- IHC	Cytotoxan, Taxotere	6.70974	8.18021
HP-53034	Ductal Ca	IV	Negative	Negative	Her2- IHC	Cytotoxan, Adriamycin	7.83869	8.45729
HP-53035	Ductal Ca	IIIB	Negative	Negative	Her2- IHC	Cytotoxan, Adriamycin	0.440821	26.2514
HP-53374	AdenoCa	IIB	Negative	Negative	Her2- IHC	N/A	0.0396584	7.40414
HP-53375	AdenoCa	IIB	Negative	Negative	Her2- IHC	N/A	0.145825	8.94943
HP-53557	Ductal Ca	IIB	Negative	Negative	Her2- IHC	Adriamycin/Cytoxan, Taxotere	0.102446	0.697888
HP-53558	Ductal Ca	IIB	Negative	Negative	Her2- IHC	Adriamycin/Cytoxan, Taxotere	0.178651	1.20054

## Sheet: Melanoma
Specimen #	Patient #	Tissues	Diagnosis	Primary (P)\Metastatic (M)	NRG1	HER3
HP-10084	2102	LN Ax	Melanoma Metastatic	M	0.0370885	15.6002
HP-10110	2129	LN	Melanoma	M	0.0702221	4.69867
HP-10114	2132	LN	Melanoma	M	0.119546	9.75825
HP-10169	04-121	LU	Melanoma	M	0.327724	13.5976
HP-20142	11031	SK	Melanoma	P	0.129625	12.5961
HP-20145	11235	SK	Melanoma	P	0.141897	6.53303
HP-20146	11257	SK	Melanoma	P	0.0544516	16.5946
HP-20153	11986	SK	Melanoma	P	0.0291233	11.6601
HP-20158	13396	SK	Melanoma	P	1.96557	0.0501755
HP-20162	30696	SK	Melanoma	P	0.486731	28.4125
HP-20167	16117	SK	Melanoma	P	1.09367	12.7239
HP-20170	16158	SK	Melanoma	P	0.00421053	9.75592
HP-20172	16987	SK	Melanoma	P	0.0462355	3.17336
HP-20175	18058	SK	Melanoma	P	0.0196604	5.72331
HP-20177	30681	SK	Melanoma	P	0.0159902	20.4801
HP-20178	17579	SK	Melanoma	P	0.0594203	8.04634
HP-20183	19537	SK	Melanoma	P	0.135647	9.06998
HP-20184	19539	SK	Melanoma	P	0.0805936	17.539
HP-20186	19555	SK	Melanoma	P	0.162927	7.94802
HP-20187	20013	SK	Melanoma	P	0.0220791	7.1945
HP-20190	20750	SK	Melanoma	P	0.156674	14.396
HP-20193	7304	SK	Melanoma	M	0.35598	10.5073
HP-20194	7307	SK	Melanoma	P	0.615576	18.2339
HP-20195	7368	SK	Melanoma	M	0.120779	25.9778
HP-20200	8214	SK	Melanoma	P	1.00489	5.62162
HP-20203	30719	SK	Melanoma	P	0.0244181	1.48754
HP-20207	30717	SK	Melanoma	P	0.157505	5.37747
HP-20209	30719	SK	Melanoma	P	0.104522	7.76683
HP-20211	30721	SK	Melanoma	P	0.384115	12.2296
HP-20212	13250	SK	Melanoma	P	0.145063	10.381
HP-20217	13254	SK	Melanoma	P	0.00380764	20.7231
HP-20220	30724	SK	Melanoma	P	0.0834183	8.99882
HP-20605	31719	SK	Melanoma	P	0.00560853	10.2813
HP-23266	29335	SK	Melanoma	P	0.11419	2.3603
HP-23269	32511	SK	Melanoma	P	0.210461	0.0384487
HP-23270	32515	SK	Melanoma	P	0.245864	9.93911
HP-23271	32531	SK	Melanoma	P	1.34438	0.013216
HP-23272	32534	SK	Melanoma	P	0.0172972	16.369
HP-23275	32607	SK	Melanoma	P	0.144585	10.0322
HP-2922	659	LU	Melanoma	M	0.25452	0.460525
HP-4465	944	SOT	Melanoma	M	0.0222405	0.123727
HP-6514	1038	VA	Melanoma	M	0.0490389	4.6558
HP-9274	1901	LN	Melanoma	M	2.07358	5.48753
HP-9286	1913	LN	Melanoma	M	0.0283052	1.06215

## Sheet: CRC
Sample ID	Diagnosis	MUCINOUS_ADENOCARCINOMA_DIAGNOSIS	TISSUE_SITE	Poorly_Differentiated_CA	NRG1	ERBB3
HP-32760	Adenocarcinoma	N	CO	N	0.396244	13.4315
HP-33512	AdenoCA, mod diff	N	CO	N	0.152485	2.42188
HP-40180	Adenocarcinoma Metastatic	N	CO	N	0.00707614	5.382
HP-32870	Adenocarcinoma, mod diff	N	CO	N	3.61461	6.1609
HP-33682	Adenocarcinoma	N	LV	N	0.0128862	6.01088
HP-32378	Metastatic Adeno CA c/w colonic origin	N	VA	N	0.214122	7.75272
HP-30447	Adenocarcinoma	N	LV	N	0.155453	3.84217
HP-30391	AdenoCA, mod diff	N	CO	N	1.79527	11.2577
HP-30384	AdenoCA, mod diff	N	CO	N	0.297415	4.74853
HP-33939	AdenoCA, mod diff	N	CO	N	1.0784	2.73278
HP-29978	Adenocarcinoma Metastatic	N	SI	N	0.740188	2.9381
HP-30863	Invasive, mod. Diff, adenoCA+high grade villous adenoma	N	CO	N	1.0536	0.984372
HP-33001	Metastatic Adeno CA c/w colonic origin	N	LV	N	0.162013	7.67257
HP-32733	Metastatic Adeno CA c/w colonic origin	N	SOT	N	0.168679	2.40758
HP-33513	Adenocarcinoma Metastatic	N	OV	0	0.121553	4.06798
HP-33051	Adenocarcinoma, mod diff	N	RC	N	0.303377	6.97904
HP-30448	Adenocarcinoma	N	RC	N	0.047559	1.49079
HP-33897	Metastatic Adeno CA c/w colonic origin	N	LV	N	0.0445018	4.38817
HP-30642	AdenoCA, mod diff	N	CO	N	0.230284	14.8275
HP-32153	Needle Core: Metastatic adeno CA c/w CRC	N	LV	N	0.164241	5.9352
HP-33996	Adenocarcinoma, mod diff	N	LV	N	0.0049897	5.39108
HP-33935	AdenoCA, mod diff	N	CO	N	4.29672	6.08668
HP-30864	AdenoCA, mod diff	N	CO	N	0.069684	14.9437
HP-30389	AdenoCA, mod diff	N	CO	N	1.62778	7.16769
HP-30394	Adenocarcinoma Metastatic	N	PER	N	0.10888	2.92285
HP-30629	Metastatic mod diff adenocarcinoma	N	LV	N	0.248737	9.27143
HP-30690	Adenocarcinoma	N	LV	N	0.310539	6.80642
HP-29976	Metastatic Colorectal Adenocarcinoma	N	PER	N	0.00677432	27.9729
HP-30443	Adenocarcinoma	N	CO	N	0.197245	9.55041
HP-31263	Metastatic, mod diff, adenoCA (favor colon primary)	N	LV	N	0.189328	7.02681
HP-32163	Adenocarcinoma	N	RC	N	0.976721	7.01011
HP-32729	Metastatic Adeno CA c/w colonic origin	N	LV	N	0.0126919	5.01178
HP-32374	Adenocarcinoma, mod diff	N	CO	N	0.154639	8.93103
HP-32997	Adenocarcinoma, mod diff	N	CO	N	0.440285	3.4788
HP-32011	Infiltrating adeno CA arising in a tubular adenoma	N	CO	N	0.53316	5.50385
HP-33010	Normal colon		CO		0.284548	2.44304
HP-28309	Adenocarcinoma	N	CO	N	0.59981	8.98478
HP-32690	Poorly diff adenoCA	N	CO	Y	0.554075	2.18141
HP-29967	Adenocarcinoma	N	CO	Y	0.1119	5.9644
HP-32114	Well diff, mucinous (>50%) adenoCA	Y	CO	N	0.103818	3.12634
HP-32064	Mod diff adeno CA	N	CO	N	0.350088	1.64612
HP-30390	Adenocarcinoma	N	CO	N	0.152753	19.4521
HP-32063	Mod diff adeno CA	N	CO	N	0.0310878	4.14797
HP-34240	Adenocarcinoma, mod diff	N	CO	N	0.0466956	21.5101
HP-30760	NOS	NOS	CO	N	0.0907385	8.29389
HP-29844	Adenocarcinoma	N	CO	N	0.156394	4.96895
HP-30446	Adenocarcinoma	N	CO	N	0.186513	9.76432
HP-32020	Adenocarcinoma Mucinous	Y	RC	N	0.0335449	6.51444
HP-29968	Adenocarcinoma	N	CO	Y	0.671423	4.79207
HP-32058	HIgh grade adenoCA, from colon	N	SI	Y	0.497189	14.4791
HP-29630	Adenocarcinoma	N	CO	N	0.164011	2.3901
HP-32732	Mod diff AdenoCA	N	CO	N	0.0590622	11.839
HP-29977	Adenocarcinoma	N	CO	N	0.142954	6.23955
HP-28405	Adenocarcinoma-(IL)	N	CO	N	0.422728	2.83081
HP-32418	Adenocarcinoma	N	CO	N	1.28931	4.94751
HP-32633	Metastatic Adeno CA c/w colonic origin	N	LV	N	0.0635175	7.27613
HP-30386	AdenoCA, mod diff	N	CO		1.37791	3.95048
HP-32271	Adenocarcinoma, mod diff	N	RC	N	1.02142	7.68948
HP-28406	Adenocarcinoma	N	LU	N	0.105628	5.59071
HP-31264	Metastatic AdenoCA, typical of colon primary	N	SOT	N	0.041918	2.25673
HP-32012	Adenocarcinoma	N	RC	N	0.67492	1.73614
HP-29849	Adenocarcinoma	N	CO	N	0.291109	2.29629
HP-28308	Adenocarcinoma	N	CO	N	0.131174	5.74616
HP-29629	Adenocarcinoma-(CO:ASC)	N	CO	Y	0.173494	4.17605
HP-31681	Mod to poorly diff Adeno CA	N	CO	N	0.221306	3.86891
HP-32420	Adenocarcinoma, well diff	N	CO	N	0.313868	13.9435
HP-32113	Metastatic AdenoCA, necrotic, c/w previous dx CRC	N	SOT	N	0.0287102	0.292728
HP-30444	Adenocarcinoma	N	CO	N	1.01477	4.34934
HP-29847	Adenocarcinoma	N	CO	N	0.439552	3.34561
HP-31047	Metastatic, mucinous adenoCA	Y	SOT	N	0.12793	2.66604
HP-33938	Adernocarinoma, poorly diff.	N	RC	Y	0.0720959	2.62528
HP-32062	Mod diff adeno CA	N	CO	N	0.0394026	5.2642
HP-30385	Adenocarcinoma	N	CO	N	0.0712148	3.19164
HP-31084	High grade adenoCA	N	CO	Y	0.0429978	5.80014
HP-30538	AdenoCA, mod to poorly diff	N	RC	N	0.567765	4.03752
HP-30382	Adenocarcinoma	N	CO	N	0.178965	5.15434
HP-31291	Adenocarcinoma	N	CO	N	0.151533	11.9615
HP-31916	AdenoCA, mod diff	N	CO	N	0.0508439	5.08345
HP-30626	Adenocarcinoma, mod diff	N	CO	N	0.0620955	6.43713
HP-32060	Adenocarcinoma, well diff	N	CO	N	0.4375	2.59934
HP-32059	Mod diff CRC	N	CO	N	0.037119	4.41745
HP-30392	AdenoCA, mod to poorly diff	N	CO	N	0.133633	6.9602
HP-30630	AdenoCA, mod diff	N	CO	N	0.108046	2.96029
HP-40181	Adenocarcinoma Mucinous	Y	CO	N	0.31264	5.29666
HP-33789	Adenocarcinoma, mod diff	N	CO	N	0.691273	6.57341
HP-32860	Adenocarcinoma	N	CO	Y	0.107418	5.19263
HP-32697	Adenocarcinoma, mod diff	N	CO	N	0.267306	2.45318
HP-32818	Mod diff AdenoCA	N	CO	N	0.276121	7.13888
HP-30861	AdenoCA, mod diff	N	CO	N	0.182897	6.71949
HP-32160	Mod diff AdenoCA	N	CO	N	0.0150153	8.57416
HP-30383	Adenocarcinoma	N	LV	Y	0.641087	7.0032
HP-32616	Metastatic Adeno CA c/w colonic origin	N	LU	N	0.066675	5.07631
HP-32377	Mod diff adeno CA	N	CO	N	0.118764	9.53444
HP-29845	Adenocarcinoma Mucinous	Y	CO	N	0.354323	4.58058
HP-32632	Adernocarinoma, poorly diff.	N	CO	Y	0.152792	3.93526
HP-32204	Adenocarcinoma Mucinous	Y	CO	N	0.574085	5.92942
HP-29848	Adenocarcinoma	N	RC	N	0.488436	5.97567
HP-30449	No pathology report	NOS	CO	Y	0.0773767	8.68539
HP-32858	Metastatic Adeno CA c/w colonic origin	N	SOT	N	0.0422135	4.17889
HP-30388	Adenocarcinoma	N	CO	N	0.209244	10.9758
HP-30764 R	#N/A	#N/A	#N/A	#N/A	0.0671237	14.3885
HP-32609	Adenocarcinoma, mod diff	N	CO	N	0.216457	7.07782
HP-30442	Adenocarcinoma	N	CO	N	0.118673	13.2029
HP-30867	AdenoCA, mod diff	N	CO	N	0.68527	13.2073
HP-30657	Mod diff AdenoCA	N	CO	N	0.0548125	8.95355
HP-30759	AdenoCA, mod diff	N	CO	N	0.209214	3.03906
HP-32759	Poorly diff adenoCA	N	CO	Y	0.0555665	4.08567
HP-31046	Adenocarcinoma, mod diff	N	CO	N	0.176124	8.47803
HP-32998	AdenoCA, mod to poorly diff	N	CO	N	0.0535519	10.6923
HP-32611	Mod diff adeno CA	N	CO	N	0.337451	14.186
HP-29966	AdenoCA, mucinous	Y	CO	N	0.153604	8.38952
HP-33000	Adenocarcinoma, mod diff	N	CO	N	0.519414	10.7829
HP-30650	Adenocarcinoma, mod diff	N	CO	N	0.080724	3.87949
HP-32448	Poorly diff adenoCA	N	CO	Y	0.0715662	2.18521
HP-30772	AdenoCA, mod diff	N	CO	N	0.185527	9.19472
HP-32376	Mod diff adeno CA	N	CO	N	0.177257	5.49507
HP-31547	Adenocarcinoma, mod diff	N	CO	N	0.614074	15.6742
HP-30067	Adenocarcinoma	N	CO	N	0.139531	2.92272
HP-32694	AdenoCA, mod diff	N	CO	N	0.36688	14.9701
HP-32423	Mod diff adeno CA	N	CO	N	0.182061	26.8475
HP-32617	Adenocarcinoma	N	CO	N	0.103423	3.54014
HP-30414	Poorly diff adenoCA	N	CO	Y	0.320356	2.79387
HP-31040	Adenocarcinoma, mod diff	N	CO	N	0.269583	3.11942
HP-32380	Adenocarcinoma	N	CO	N	0.105443	2.99652
HP-30692	Adenocarcinoma, well diff	N	CO	N	0.38405	8.52731
HP-34092	AdenoCA, mod diff	N	CO	N	0.0266224	5.4971
HP-30773	AdenoCA, mod diff	N	CO	N	0.0375009	5.72433
HP-31912	Mucinous adenoCa	Y	CO	N	0.175577	8.18126
HP-32761	Adenocarcinoma, mod diff	N	CO	N	0.0692752	1.69008
HP-30774	Poorly diff adenoCA	N	CO	Y	0.397891	2.22314
HP-30865	AdenoCA, mod diff	N	CO	N	0.288385	5.17327
HP-32375	Metastatic Adeno CA c/w colonic origin	N	LU	N	0.0821502	2.81771
HP-30648	Adenocarcinoma Mucinous	Y	CO	N	0.485347	3.35515
HP-32306	Adenocarcinoma Metastatic	N	CO	N	0.16458	6.48889
HP-31543	Mod to poorly diff Adeno CA	N	CO	N	0.0465573	4.89905
HP-33002	Adenocarcinoma, well diff	N	CO	N	0.649225	8.66372
HP-32607	Metastatic Adeno CA c/w colonic origin	N	LV	N	0.0664194	5.49916
HP-32605	AdenoCA, mod to poorly diff	N	CO	Y	0.0675181	4.72325
HP-32857	Mod diff adeno CA	N	RC	N	0.110151	6.14835
HP-32612	Adenocarcinoma, well diff	N	CO	N	0.141265	5.63322
HP-32864	AdenoCA, mod diff	N	CO	N	0.14303	4.90421
HP-32076	Mod diff adeno CA	N	CO	N	0.0515733	6.748
HP-32606	Adenocarcinoma, mod diff	N	CO	N	0.0632639	4.38598
HP-32201	Poorly diff adenoCA	N	CO	Y	0.0845533	3.56875
HP-31542	AdenoCA, mod diff	N	CO	N	0.0599613	2.1802
HP-31183	Mod to poorly diff colorectal CA with mucinous features	Y	CO	N	0.0997827	4.87916
HP-30762	Metastatic, poorly diff adenoCA	N	SOT	Y	0.022974	4.74401
HP-30393	Adenocarcinoma-(LI), Adenocarcinoma-(RC)	N	0	N	0.255733	4.09395
HP-30769	NOS	NOS	CO	N	0.402713	3.52785

## Sheet: 1L NSCLC
Sample ID	Histology	NRG1	ERBB3
HP-23710	Adenocarcinoma	0.00354701	1.30579
HP-23856	Carcinoma Non-Small Cell, metastatic	0.0275388	9.81187
HP-24158	Carcinoma Non-Small Cell, metastatic	0.0125824	10.4505
HP-24159	Carcinoma Non-Small Cell	0.000872154	7.42842
HP-24166	Carcinoma Non-Small Cell	0.0269587	4.902
HP-24383	Adenocarcinoma	0.402556	9.92849
HP-24448	Adenocarcinoma	0.041362	2.20773
HP-24449	Adenocarcinoma	0.012212	2.75157
HP-24639	Adenocarcinoma	0.0199785	5.73216
HP-24703	Carcinoma Non-Small Cell	0.288002	1.05484
HP-25001	Adenocarcinoma, metastatic	0.678118	3.06688
HP-27322	Carcinoma	0.00686972	0.245452
HP-28181	Adenocarcinoma	0.0339527	2.33708
HP-28187	Carcinoma Non-Small Cell	0.441853	0.017724
HP-28223	Adenocarcinoma	0.120429	4.26178
HP-28232	Adenocarcinoma	0.0389182	4.27882
HP-28251	Carcinoma Non-Small Cell	0.145717	4.21719
HP-28252	Carcinoma Non-Small Cell	0.373405	2.66205
HP-28314	Adenocarcinoma	0.0738001	9.09455
HP-28316	Carcinoma Non-Small Cell, metastatic	0.0968329	0.0944382
HP-28369	Carcinoma Non-Small Cell	0.252679	6.20951
HP-28395	Adenocarcinoma	0.113913	2.127
HP-28397	Adenocarcinoma	0.382051	4.70355
HP-29611	Adenocarcinoma, metastatic	0.0188167	11.6003
HP-29660	Carcinoma Non-Small Cell	0.195567	2.4158
HP-29749	Carcinoma Non-Small Cell, metastatic	0.0183252	0.921986
HP-29867	Adenocarcinoma	0.0783216	3.45328
HP-29868	Carcinoma Non-Small Cell	0.0531954	0.691528
HP-29981	Carcinoma Non-Small Cell	0.136125	5.30009
HP-30066	Adenocarcinoma	0.0813676	6.77364
HP-30100	Carcinoma Non-Small Cell	0.0595081	16.7402
HP-30102	Carcinoma Non-Small Cell	0.0702505	5.94988
HP-30433	Carcinoma Non-Small Cell	0.200126	4.02617
HP-30434	Carcinoma Non-Small Cell	0.203693	0.51966
HP-30435	Carcinoma Non-Small Cell	0.140731	2.10182
HP-30437	Carcinoma Non-Small Cell	0.244963	10.7704
HP-30438	Carcinoma Non-Small Cell	0.0229093	1.0466
HP-30453	Carcinoma Non-Small Cell	0.141984	2.20341
HP-30454	Carcinoma Non-Small Cell	0.00346172	14.2157
HP-30455	Carcinoma Non-Small Cell	0.00353111	10.2523
HP-30457	Carcinoma Non-Small Cell	4.50266	16.8639
HP-30458	Carcinoma Non-Small Cell	0.0514223	7.2364
HP-30459	Carcinoma Non-Small Cell	0.116998	3.12511
HP-30476	Carcinoma Non-Small Cell	0.0261905	0.953326
HP-30477	Adenocarcinoma	0.214417	9.07819
HP-30488	Adenocarcinoma	0.113839	8.50339
HP-30706	Adenocarcinoma	0.0320397	4.63909
HP-30817	Adenocarcinoma, metastatic	0.00284832	13.0339
HP-30839	Adenocarcinoma, metastatic	0.0427636	8.67901
HP-31065	NOS	0.00301662	7.12908
HP-31066	NOS	0.0220096	3.50489
HP-31067	NOS	0.299968	6.88776
HP-31068	NOS	0.00142771	2.39268
HP-31069	NOS	0.0936676	2.11825
HP-31070	NOS	0.364391	4.01338
HP-31073	NOS	0.211637	1.19202
HP-31074	NOS	0.452343	1.93558
HP-31075	NOS	0.352038	3.50236
HP-31077	NOS	0.776954	1.62562
HP-31078	NOS	0.107687	5.01673
HP-31079	NOS	0.0835807	4.18063
HP-32259	Adenocarcinoma	0.0216651	9.7759
HP-32260	Carcinoma Non-Small Cell	0.208896	2.66864
HP-32261	Carcinoma Squamous Cell	0.725743	3.4113
HP-32262	Adenocarcinoma	0.0476772	5.27204
HP-32263	Carcinoma Non-Small Cell	2.79249	1.24783
HP-32264	Adenocarcinoma	0.0730025	9.09752
HP-32265	Adenocarcinoma	0.0932959	4.9759
HP-32266	Adenocarcinoma	0.107623	6.66547
HP-32267	Adenocarcinoma	0.098364	7.98136
HP-32405	Carcinoma Non-Small Cell	0.688882	5.47113
HP-32590	Carcinoma Squamous Cell	0.837886	1.09073
HP-32591	Adenocarcinoma	0.335557	8.83967
HP-32593	Carcinoma Non-Small Cell	0.326232	4.76954
HP-32594	Carcinoma Non-Small Cell	0.129162	0.0802288
HP-32596	Adenocarcinoma	0.0297899	3.69004
HP-32597	Adenocarcinoma	0.139446	8.70682
HP-32598	Adenocarcinoma	0.059876	2.97934
HP-32600	Carcinoma Squamous Cell	0.638351	2.14311
HP-32603	Adenocarcinoma	0.254115	6.25314
HP-33075	Carcinoma Non-Small Cell	0.402579	2.37
HP-33078	Adenocarcinoma	0.178356	2.89622
HP-33206	Adenocarcinoma	0.254835	3.63168
HP-33208	Carcinoma Non-Small Cell	0.0902095	1.68728
HP-33209	Adenocarcinoma	0.106573	6.36163
HP-33210	Carcinoma Non-Small Cell	0.432421	2.58377
HP-33211	Carcinoma Non-Small Cell	0.341551	3.66167
HP-33212	Carcinoma Non-Small Cell	0.101482	3.68333
HP-33213	Carcinoma Squamous Cell	0.0940526	2.21653
HP-33214	Carcinoma Non-Small Cell	0.259634	0.0455977
HP-33215	Carcinoma Non-Small Cell	0.0938328	2.22476
HP-40428	Carcinoma Non-Small Cell	0.166229	2.1052
HP-41928	Carcinoma Non-Small Cell	0.858876	1.79005
HP-41932	Adenocarcinoma	0.058536	3.03707
HP-32081	Carcinoma Non-Small Cell	0.0247571	5.7003
HP-32080	Carcinoma Non-Small Cell	0.395535	3.06096
HP-32083	Carcinoma Non-Small Cell	0.382985	1.20532
HP-32084	Carcinoma Non-Small Cell	0.049812	12.1033
HP-32085	Adenocarcinoma	0.072549	4.9685
HP-32268	Carcinoma Non-Small Cell	0.178773	3.52695
HP-32599	Adenocarcinoma	0.0881345	12.6815
HP-33207	Adenocarcinoma	0.0746679	1.90635

## Sheet: Ovarian
Sample ID	NRG1	ERBB3
HP-42043	0.0305922	6.59515
HP-33683	1.03555	6.61461
HP-32698	0.0320963	2.29034
HP-33083	0.360198	5.87546
HP-34043	0.110563	6.32091
HP-45423	0.225205	4.75097
HP-46118	0.0263551	10.0699
HP-42171	1.27951	6.56767
HP-40448	0.0216317	3.31445
HP-40220	0.190401	5.54375
HP-41869	0.397097	5.56936
HP-42154	0.956034	3.02112
HP-40219	0.0979966	5.68218
HP-31041	0.0568947	5.83978
HP-41936	0.612632	2.66857
HP-42172	0.597523	12.4469
HP-45816	0.00758992	9.47445
HP-42165	0.105531	11.0052
HP-46117	0.08088	10.1769
HP-32092	0.087537	9.91638
HP-42168	0.198747	2.70245
HP-41934	0.945136	8.55585
HP-40448	0.0147171	3.95857
HP-41868	0.0199199	6.66382
HP-42174	0.453584	14.3237
HP-44108	0.00663113	7.22647
HP-42155	0.764065	7.24699
HP-45421	0.145318	5.43707
HP-44167	0.00826573	7.26041
HP-41936	0.47801	2.61879

## Sheet: 2L_3L NSCLC
Sample ID	Diagnosis	NRG1	HER3
HP-32443	SCC	0.122939	0.142851
HP-33050	Ad	0.197228	0.519219
HP-33063	Ad	0.495131	3.16632
HP-33080	Ad	0.0356176	3.16529
HP-33318	Ad	0.0731482	5.61104
HP-33561	NOS	0.034254	2.08623
HP-33598	Ad	0.780772	2.15899
HP-33787	Ad	0.069363	2.31382
HP-33816	Ad	0.0753654	8.09019
HP-33888	Ad	0.846586	1.78145
HP-33920	Ad	0.0369679	1.75914
HP-33921	Ad	0.0654391	1.61779
HP-34038	Ad	0.0581154	2.1666
HP-34039	Ad	0.0577818	2.05465
HP-34101	Ad	0.0914654	3.89816
HP-34198	Ad	0.205925	0.478038
HP-40183	Ad	0.168877	1.49589
HP-40317	Ad	0.0314116	3.39139
HP-40329	SCC	0.488838	5.70466
HP-40330	Ad	0.220998	5.19528
HP-40395	Ad	0.226929	0.975477
HP-40401	SCC	0.0593827	3.55698
HP-40493	Ad	0.0708322	3.4945
HP-41870	Ad	0.209147	0.613041
HP-41992	Ad	0.0613642	3.21537
HP-41993	Ad	0.183262	1.59786
HP-41994	Ad	0.0845072	2.05659
HP-42029	NOS	0.32556	0.749966
HP-42030	NOS	0.320908	0.748733
HP-42033	Ad	0.0359926	1.59718
HP-42034	Ad	0.0562557	1.95921
HP-42035	Ad	0.0525602	2.13374
HP-42036	Ad	0.0729941	2.32088
HP-42037	Ad	0.0671109	2.02941
HP-42051	Ad	0.023282	2.62161
HP-42320	Ad	0.212708	3.06028
HP-42338	Ad	0.0376287	2.69169
HP-42341	Ad	0.0441168	8.70771
HP-43809	Ad	0.0387008	1.0339
HP-43811	NOS	0.616622	0.993303
HP-43812	Ad	0.242194	0.369072
HP-43813	Ad	0.183782	1.84024
HP-43814	Ad	0.0338778	6.3312
HP-43860	Ad	0.00121283	1.97943
HP-44089	SCC	2.1826	1.19384
HP-44090	Ad	0.0333169	0.847451
HP-44103	SCC	0.85132	0.707136
HP-44217	Ad	0.153787	1.50109
HP-44253	NOS	0.0743483	1.0705
HP-44254	NOS	0.0433263	0.225739
HP-44268	Ad	0.114435	2.24874
HP-44503	SCC	0.32382	1.48668
HP-44504	SCC	0.0236906	0.819385
HP-44627	SCC	0.762161	0.722829
HP-44653	Ad	0.132681	1.63479
HP-44693	Ad	0.312953	1.25276
HP-44694	Ad	0.336726	4.70724
HP-44695	SCC	0.0969538	1.12031
HP-44729	Ad	0.163049	2.05584
HP-44765	Ad	0.369631	3.20698
HP-44766	Ad	0.0129495	5.07772
HP-44868	Ad	0.246745	0.439565
HP-44870	Ad	0.240292	1.87711
HP-44872	Ad	0.260832	3.12802
HP-44873	NOS	0.025481	0.434801
HP-44875	Ad	0.0920802	6.52743
HP-45153	Ad	0.0852118	0.752762
HP-45182	NOS	0.109534	1.81712
HP-45858	Ad	0.158761	2.68546
HP-45873	Ad	0.16706	1.89268
HP-45931	Ad	0.191762	2.8811
HP-46114	NOS	0.301401	0.151602
HP-46115	NOS	0.210281	0.181867
HP-46155	Ad	0.0170669	1.52273
HP-46186	Ad	0.520107	1.8324
HP-46253	NOS	0.00629256	3.18638
HP-46300	Ad	0.0609768	2.87842
HP-46384	Ad	0.0136992	2.1804
HP-47202		0.284768	0.878946
HP-47243		0.125498	2.25843
HP-47329		1.6027	0.473666
HP-47330		2.56284	0.628042

## Sheet: Surgically Ressected NSCLC
Specimen_Number	SEX	CLINICAL_DIAGNOSIS	TISSUE_NAME	DISEASE_STAGE	RACE	AGE	AGE_UNIT	NRG1	HER3
HF-30016	Male	Lung Cancer	Lung		Caucasian	65	Years	0.0289326	0.460058
HF-30019	Male	Lung Cancer	Lung		Caucasian	57	Years	0.0271994	0.516463
HF-30022	Female	Lung Cancer	Lung		Caucasian	74	Years	0.162013	1.32595
HF-30024	Female	Lung Cancer	Lung		Caucasian	69	Years	0.169827	1.38044
HF-30031	Male	Lung Cancer	Lung		Caucasian	57	Years	0.0013931	0.242482
HF-30057	Female	Carcinoma Of The Lung	Lung		Caucasian	65		0.00127908	0.254054
HF-30035	Male	Lung Cancer	Lung		Caucasian	57	Years	0.103908	0.99092
HF-30038	Male	Lung Cancer	Lung		Caucasian	62	Years	0.0999808	1.06839
HF-30039	Male	Lung Cancer	Lung		Caucasian	62	Years	0.0904307	0.68403
HF-30040	Male	Lung Cancer	Lung		Caucasian	46	Years	0.084146	0.619777
HF-30043	Female	Lung Cancer	Lung		Caucasian	75	Years	0.00273533	0.111189
HF-30044	Female	Lung Cancer	Lung		Caucasian	75	Years	0.00332068	0.100145
HF-30046	Male	Lung Cancer	Lung		Caucasian	61	Years	0.0401384	0.433767
HF-30052	Male	Lung Cancer	Lung		Caucasian	56	Years	0.0359508	0.44554
HF-30060	Male	Squamous Cell Carcinoma Of The Lung	Lung		Caucasian	72		0.0199598	2.51642
HF-29751	Male	Lung Cancer	Lung		Caucasian	52	Years	0.0212322	2.49281
HF-29752	Male	Lung Cancer	Lung		Caucasian	62	Years	0.081242	0.651527
HF-29755	Male	Lung Cancer	Lung		Caucasian	65	Years	0.0860119	0.781045
HF-29759	Female	Lung Cancer	Lung		Caucasian	78	Years	0.0499808	0.251868
HF-29764	Male	Lung Cancer	Lung		Caucasian	74	Years	0.0522716	0.25348
HF-29769	Male	Lung Cancer	Lung		Caucasian	62	Years	0.0529683	0.569814
HF-29790	Male	Squamous Cell Carcinoma Of The Lung	Lung		Caucasian	61		0.0561958	0.667908
HF-29775	Male	Lung Cancer	Lung		Caucasian	64	Years	0.809151	1.28919
HF-29783	Female	Lung Cancer	Lung		Caucasian	55	Years	0.749124	1.32992
HF-29787	Male	Lung Cancer	Lung		Caucasian	54	Years	0.00689664	3.13591
HF-30648	Male	Lung Cancer	Lung	T2N0M0 (IB)	Caucasian	68	Years	0.0130847	3.20411
HF-30651	Female	Lung Cancer	Lung		Caucasian	74	Years	0.0411265	0.659358
HF-30653	Male	Lung Cancer	Lung		Caucasian	59	Years	0.0408731	0.675656
HF-30662	Male	Lung Cancer	Lung	T1N0M0 (IA)	Caucasian	51	Years	0.0457375	4.55437
HF-30665	Male	Lung Cancer	Lung		Caucasian	71	Years	0.044964	4.72362
HF-30669	Male	Lung Cancer	Lung		Caucasian	56	Years	0.0193008	0.64139
HF-30674	Male	Lung Cancer	Lung	T1N0M0 (IA)	Caucasian	70	Years	0.0208279	0.696072
HF-30676	Male	Lung Cancer	Lung	T2N0M0 (IB)	Caucasian	60	Years	0.0624478	0.471861
HF-30682	Female	Lung Cancer	Lung	T2N0M0 (IB)	Caucasian	60	Years	0.0616885	0.503548
HF-30684	Male	Lung Cancer	Lung	T1N0M0 (IA)	Caucasian	61	Years	0.046953	0.693632
HF-30686	Female	Lung Cancer	Lung	T4N0M0 (IIIB)	Caucasian	64	Years	0.0561707	0.756041
HF-30688	Male	Lung Cancer	Lung	T2N0M0 (IB)	Caucasian	45	Years	0.0333214	7.79738
HF-30692	Male	Lung Cancer	Lung	T2N0M0 (IB)	Caucasian	46	Years	0.0289691	8.07834
HF-30695	Male	Lung Cancer	Lung		Caucasian	72	Years	0.747887	3.94802
HF-30701	Male	Lung Cancer	Lung		Caucasian	80	Years	0.803535	4.4192
HF-30703	Male	Lung Cancer	Lung		Caucasian	63	Years	0.00199992	6.23022
HF-30708	Male	Lung Cancer	Lung	T2N0M0 (IB)	Caucasian	76	Years	0.00195731	6.3258
HF-30709	Male	Lung Cancer	Lung		Caucasian	75	Years	0.181896	3.35763
HF-30712	Male	Lung Cancer	Lung	T2N0M0 (IB)	Caucasian	63	Years	0.175326	4.03683
HF-30713	Female	Lung Cancer	Lung		Caucasian	54	Years	0.385682	3.37982
HF-30715	Male	Lung Cancer	Lung		Caucasian	53	Years	0.401426	3.50548
HF-30716	Male	Lung Cancer	Lung	T4N0M0 (IIIB)	Caucasian	53	Years	0.132027	1.55005
HF-30718	Male	Lung Cancer	Lung	T2N0M0 (IB)	Caucasian	67	Years	0.148739	1.60295
HF-30719	Male	Lung Cancer	Lung		Caucasian	60	Years	0.268004	3.06699
HF-30720	Male	Lung Cancer	Lung	T2N0M0 (IB)	Caucasian	60	Years	0.282949	3.33229
HF-30721	Male	Lung Cancer	Lung		Caucasian	61	Years	0.00327047	1.59354
HF-30725	Male	Lung Cancer	Lung		Caucasian	58	Years	0.00315089	1.71747
HF-30727	Male	Lung Cancer	Lung		Caucasian	57	Years	0.0447571	0.636365
HF-30731	Female	Lung Cancer	Lung		Caucasian	59	Years	0.0413923	0.707492
HF-30733	Male	Lung Cancer	Lung		Caucasian	59	Years	0.0045388	1.12706
HF-30734	Male	Lung Cancer	Lung	T2N0M0 (IB)	Caucasian	59	Years	0.00528333	1.20039
HF-30735	Male	Lung Cancer	Lung		Caucasian	66	Years	0.691436	0.622151
HF-30736	Male	Lung Cancer	Lung	T2N0M0 (IB)	Caucasian	66	Years	0.714071	0.707918
HF-30739	Male	Lung Cancer	Lung		Caucasian	67	Years	0.0240074	16.5258
HF-30741	Male	Lung Cancer	Lung		Caucasian	56	Years	0.019838	16.3295
HF-30742	Male	Lung Cancer	Lung	T2N0M0 (IB)	Caucasian	56	Years	0.0578565	1.17007
HF-30743	Male	Lung Cancer	Lung		Caucasian	60	Years	0.0131575	1.04641
HF-30744	Male	Lung Cancer	Lung	T4N2M0 (IIIB)	Caucasian	60	Years	0.0578979	1.13652
HF-30745	Male	Lung Cancer	Lung		Caucasian	51	Years	0.00782101	0.973852
HF-30746	Male	Lung Cancer	Lung	T2N2M0 (IIIA)	Caucasian	51	Years	0.0180203	0.376657
HF-30749	Male	Lung Cancer	Lung		Caucasian	49	Years	0.0172782	0.392144
HF-30750	Male	Lung Cancer	Lung	T2N0M0 (IB)	Caucasian	49	Years	0.128141	2.01374
HF-30751	Male	Lung Cancer	Lung		Caucasian	55	Years	0.126684	2.06843
HF-30752	Male	Lung Cancer	Lung	T4N0M0 (IIIB)	Caucasian	55	Years	0.440673	1.18559
HF-30753	Female	Lung Cancer	Lung		Caucasian	48	Years	0.449201	1.26449
HF-30754	Female	Lung Cancer	Lung	T2N2M0 (IIIA)	Caucasian	48	Years	0.0513009	2.67606
HF-30755	Male	Lung Cancer	Lung		Caucasian	66	Years	0.0492225	2.63804
HF-30757	Male	Lung Cancer	Lung		Caucasian	76	Years	0.0604184	2.09058
HF-30761	Male	Lung Cancer	Lung		Caucasian	49	Years	0.060305	2.03598
HF-30767	Male	Lung Cancer	Lung		Caucasian	55	Years	0.208952	1.49177
HF-30770	Male	Lung Cancer	Lung	T2N0M0 (IB)	Caucasian	57	Years	0.207472	1.63585
HF-30773	Male	Lung Cancer	Lung		Caucasian	62	Years	0.337318	1.40056
HF-30775	Male	Lung Cancer	Lung		Caucasian	60	Years	0.364352	1.60661
HF-30779	Male	Lung Cancer	Lung		Caucasian	46	Years	0.229856	3.99127
HF-30783	Male	Lung Cancer	Lung		Caucasian	45	Years	0.248209	4.77766
HF-30788	Male	Lung Cancer	Lung	T2N2M0 (IIIA)	Caucasian	61	Years	0.0473773	1.29883
HF-30791	Female	Lung Cancer	Lung		Caucasian	73	Years	0.0463768	1.30576
HF-30793	Male	Lung Cancer	Lung		Caucasian	60	Years	0.203455	1.64095
HF-30795	Male	Lung Cancer	Lung		Caucasian	61	Years	0.181499	1.67553
HF-30801	Male	Lung Cancer	Lung		Caucasian	60	Years	0.00746664	2.05724
HF-30817	Male	Lung Cancer	Lung		Caucasian	74	Years	0.0129317	2.18603
HF-30818	Male	Lung Cancer	Lung	T2N0M0 (IB)	Caucasian	74	Years	0.54035	3.22637
HF-30838	Male	Lung Cancer	Lung	T2N0M0 (IB)	Caucasian	51	Years	0.55535	3.46764
HF-30843	Female	Lung Cancer	Lung		Caucasian	67	Years	0.0570479	0.749065
HF-30844	Female	Lung Cancer	Lung	T1N0M0 (IA)	Caucasian	67	Years	0.0634661	0.820188
HF-30845	Male	Lung Cancer	Lung		Caucasian	72	Years	0.186397	1.55991
HF-30846	Male	Lung Cancer	Lung	T2N2M0 (IIIA)	Caucasian	72	Years	0.197408	1.6726
HF-30853	Male	Lung Cancer	Lung		Caucasian	57	Years	0.00574815	6.09453
HF-30855	Female	Lung Cancer	Lung		Caucasian	61	Years	0.00430474	6.63812
HF-30856	Female	Lung Cancer	Lung	T1N2M0 (IIIA)	Caucasian	61	Years	0.299006	3.03133
HF-30857	Male	Lung Cancer	Lung		Caucasian	70	Years	0.309525	3.31276
HF-30859	Female	Lung Cancer	Lung		Caucasian	43	Years	0.0185755	0.247755
HF-30860	Female	Lung Cancer	Lung	T2N1M0 (IIB)	Caucasian	43	Years	0.0190766	0.283342
HF-30862	Female	Lung Cancer	Lung	T2N2M0 (IIIA)	Caucasian	69	Years	0.00451582	1.28858
HF-30873	Male	Lung Cancer	Lung		Caucasian	53	Years	0.00422597	1.23576
HF-30874	Male	Lung Cancer	Lung	T2N0M0 (IB)	Caucasian	53	Years	0.0814653	1.12676
HF-30879	Male	Lung Cancer	Lung		Caucasian	50	Years	0.0842332	1.15822
HF-30880	Male	Lung Cancer	Lung	T2N0M0 (IB)	Caucasian	50	Years	0.00630796	1.58241
HF-30881	Male	Lung Cancer	Lung		Caucasian	60	Years	0.00854731	1.66871
HF-30885	Female	Lung Cancer	Lung		Caucasian	65	Years	0.00597898	11.8263
HF-30886	Female	Lung Cancer	Lung	T1N0M0 (IA)	Caucasian	65	Years	0.00536179	14.5184
HF-30897	Female	Lung Cancer	Lung		Caucasian	59	Years	0.335764	1.04817
HF-30899	Male	Lung Cancer	Lung		Caucasian	72	Years	0.317202	1.16439
HF-30900	Male	Lung Cancer	Lung	T2N0M0 (IB)	Caucasian	72	Years	0.0378701	0.240007
HF-30901	Male	Lung Cancer	Lung		Caucasian	67	Years	0.0360596	0.23039
HF-30909	Male	Lung Cancer	Lung		Caucasian	61	Years	0.0281589	6.06711
HF-30910	Male	Lung Cancer	Lung	T1N0M0 (IA)	Caucasian	61	Years	0.0230895	6.3767
HF-30915	Male	Lung Cancer	Lung		Caucasian	55	Years	0.377842	2.78184
HF-30923	Male	Lung Cancer	Lung		Caucasian	53	Years	0.370884	2.76701
HF-30925	Male	Lung Cancer	Lung		Caucasian	61	Years	0.0479992	3.27485
HF-30926	Male	Lung Cancer	Lung	T2N0M0 (IB)	Caucasian	61	Years	0.0520664	3.15225
HF-30929	Male	Lung Cancer	Lung		Caucasian	65	Years	0.046387	0.470003
HF-30930	Male	Lung Cancer	Lung	T2N0M0 (IB)	Caucasian	65	Years	0.0443584	0.413975

## Sheet: HNSCC
Specimen_Number	SEX	CLINICAL_DIAGNOSIS	TISSUE_NAME	HARVEST_LOCATION	DISEASE_STAGE	DISEASE_GRADE	TUMOR_PERCENT	RACE	AGE	NRG1	HER3
HF-31605-(2)	Male	Head and Neck Cancer	Larynx		T4aN1M0	IVA	60	Caucasian	37	0.392284	0.206226
HF-31607-(1)	Male	Head and Neck Cancer	Larynx		T4aNXM0	IVA	75	Caucasian	52	3.27086	0.694381
HF-31608-(1)	Male	Head and Neck Cancer	Larynx		TXN0M0		80	Caucasian	51	0.176455	0.525659
HF-31609-(1)	Male	Head and Neck Cancer	Larynx		TXNXM0		40	Caucasian	49	2.1647	3.91171
HF-31610-(1)	Male	Head and Neck Cancer	Tongue		T2N2M0	IVA	80	Caucasian	60	1.68152	2.09391
HF-31611-(2)	Male	Head and Neck Cancer	Larynx		TXNXM0		40	Caucasian	62	0.115484	0.413282
HF-31612-(2)	Male	Head and Neck Cancer	Larynx		TXNXM0		50	Caucasian	59	2.65639	1.44343
HF-31613-(1)	Male	Head and Neck Cancer	Larynx		T1NXM0	I	90	Caucasian	56	4.04088	0.824676
HF-31616-(1)	Male	Head and Neck Cancer	Larynx		T3NXMX	III	70	Caucasian	52	0.345838	0.816939
HF-31619-(1)	Male	Head and Neck Cancer	Larynx		T4aNXM0	IVA	50	Caucasian	53	1.44751	1.12826
HF-31619-(2)	Male	Head and Neck Cancer	Larynx		T4aNXM0	IVA	60	Caucasian	53	2.86368	0.763765
HF-31621-(2)	Male	Head and Neck Cancer	Larynx		T1N0M0	I	75	Caucasian	63	0.797341	2.75853
HF-31625-(2)	Male	Head and Neck Cancer	Larynx		T1N0M0	I	60	Caucasian	61	0.130441	0.123262
HF-31628-(2)	Male	Head and Neck Cancer	Salivary Gland		T3NXM0	III	70	Caucasian	78	3.38198	0.924151
HF-31629-(1)	Male	Head and Neck Cancer	Larynx		TXNXM0		75	Caucasian	68	0.612707	8.57062
HF-31630-(1)	Female	Head and Neck Cancer	Salivary Gland		T2N0M0	II	80	Caucasian	69	2.58806	0.467617
HF-31903-(2)	Male	Head and Neck Cancer	Larynx		TXNXM0		75	Caucasian	64	1.73672	1.15037
HF-31904-(2)	Female	Head and Neck Cancer	Soft Tissue	Gum	T2NXM0	II	80	Caucasian	60	0.143893	0.144857
HF-31905-(2)	Male	Head and Neck Cancer	Larynx		T1aNXM0	I	80	Caucasian	65	0.0597536	0.0127567
HF-31906-(2)	Male	Head and Neck Cancer	Larynx		TXNXM0		70	Caucasian	49	0.560377	0.850156
HF-31907-(2)	Male	Head and Neck Cancer	Larynx		TXNXM0		50	Caucasian	41	2.14216	0.793499
HF-31908-(2)	Male	Head and Neck Cancer	Larynx		TXNXMX		60	Caucasian	53	9.59358	0.99323
HF-31910-(2)	Male	Head and Neck Cancer	Larynx		T1NXM0	I	50	Caucasian	48	0.257237	1.34966
HF-31911-(2)	Male	Head and Neck Cancer	Larynx		TXN0M0		60	Caucasian	54	10.1406	1.31668
HF-31912-(2)	Male	Head and Neck Cancer	Oral Cavity		T3N0M0	III	90	Caucasian	66	0.636296	0.595346
HF-31913-(2)	Male	Head and Neck Cancer	Larynx		T3N0M0	III	75	Caucasian	58	0.16449	1.87073
HF-31914-(1)	Male	Head and Neck Cancer	Larynx		T4aNXM0	IVA	50	Caucasian	51	0.104623	0.898693
HF-31915-(2)	Male	Head and Neck Cancer	Larynx		T4N0M0	III	75	Caucasian	60	0.128289	0.552942
HF-33277	Female	Head and Neck Cancer	Soft Tissue	Left infratemporal fossa		Mixed differentiation	70		56	1.4461	1.78819
HF-33281	Male	Head and Neck Cancer	Lymph Node	Unknown			40		66	0.120669	3.22151
HF-33283	Male	Head and Neck Cancer	Soft Tissue	Neck levels II and III	TxN3M0		90	Caucasian	41	0.118825	0.187797
HF-33292	Female	Head and Neck Cancer	Soft Tissue	Right oropharynx			50		55	0.027753	3.30765
HF-33308	Male	Head and Neck Cancer	Oral Cavity	Lower alveolar ridge tumor			80		78	0.081194	3.88402
HF-33309-(2)	Male	Head and Neck Cancer	Larynx	Larynx			70	Caucasian	60	0.221253
HF-33317	Male	Head and Neck Cancer	Larynx				50	Caucasian	72	0.375854	4.99002
HF-33318	Male	Head and Neck Cancer	Maxilla	Right maxilla			70	African	44	0.111741	2.74596
HF-33320-(2)	Male	Head and Neck Cancer	Lymph Node	Left neck nodes			70	African	54	0.309812	9.0165
HF-33323	Male	Head and Neck Cancer	Lymph Node	Left neck nodes			90	Caucasian	74	0.04538	9.49175
HF-33324-(2)	Female	Head and Neck Cancer	Lymph Node	Right neck			70	Caucasian	52	0.065346	2.08311
HF-33325	Female	Head and Neck Cancer	Mandible	Anterior mandible			90	Caucasian	89	0.041496	4.97935
HP-53374		Head and Neck Cancer	Breast	Breast			25			7.04207	2.00063
HP-53375		Head and Neck Cancer	Breast	Breast			50			0.441872	3.22135
HP-53490	Female	Head and Neck Cancer	Lip	Right lip			70	Caucasian	68	0.114229	5.54953
HP-53491	Female	Head and Neck Cancer	Tongue	Right tongue			75	Caucasian	58	0.072655	9.1103
HP-53492	Male	Head and Neck Cancer	Lymph Node	Left neck mass			50	Caucasian		0.08909	17.0746
HP-53493	Unknown	Head and Neck Cancer	Tongue	Base of tongue			70			0.122538	1.84707
HP-53495	Male	Head and Neck Cancer	Lymph Node	Right jugular node			80	Caucasian	45	0.090584	20.5488
HP-53496	Male	Head and Neck Cancer	Larynx	Larynx			60	Caucasian	61	0.001775	5.39949
HP-53497	Male	Head and Neck Cancer	Larynx	Larynx	pT4 pN2b pMX pG2		25		59	0.232252
HP-53498	Male	Head and Neck Cancer	Oral Mucosa	Unknown			80	Caucasian	70	0.146943	2.01784
HP-53499	Female	Head and Neck Cancer	Larynx	Unknown			70	Caucasian	73	6.0013	4.09252
HP-53500	Male	Head and Neck Cancer	Tongue	Tongue			70	Caucasian	60	0.1115	9.37719
HP-53501	Male	Head and Neck Cancer	Lymph Node	Unknown			75	Caucasian	42	0.079174	6.04179
HP-53503	Male	Head and Neck Cancer	Tongue	Tongue			95	Caucasian	59	0.006421	4.70185
HP-53504	Male	Head and Neck Cancer	Tonsil	Tonsil			70		54	0.586191	5.21037
HP-53505	Male	Head and Neck Cancer	Tonsil	Tonsil			60		48	0.652116	4.98267
HP-53506	Male	Head and Neck Cancer	Tongue	Tongue			70	African	48	0.016267	1.64605
HP-53507	Female	Head and Neck Cancer	Tongue	Tongue			70		60	0.157958
HP-53508	Male	Head and Neck Cancer	Oral Mucosa	Oral mucosa			20		56	0.04573	3.70867
HP-53509	Female	Head and Neck Cancer	Oral Cavity	Unknown			60	Caucasian	82	0.077031	7.37068
HP-53510	Male	Head and Neck Cancer	Nasopharynx	Hypopharynx		III	70	Asian	55	0.076715	15.6107
HP-53511	Male	Head and Neck Cancer	Tongue	Tongue		III	25	Asian	52	0.105527	2.56775
HP-53512	Female	Head and Neck Cancer	Larynx	Larynx	pT3, pN0		80	Caucasian	63	0.047166	5.33371
HP-53513	Male	Head and Neck Cancer	Larynx	larynx	pT4a; pN2c	IVA	40	Caucasian	54	0.041864	8.2615
HP-53514	Female	Head and Neck Cancer	Tongue	Right tongue	T3, N2	III	50	Caucasian	74	0.493851	11.3143
HP-53515	Male	Head and Neck Cancer	Larynx	Larynx			75	African	72	0.10987	3.34375
HP-53516	Male	Head and Neck Cancer	Larynx	Larynx			60	Caucasian	76	0.248873	0.493258
HP-53517	Male	Head and Neck Cancer	Lip	Lower lip			70	Caucasian	68	0.022608	10.5285
HP-53519	Female	Head and Neck Cancer	Oral Cavity	Right alveolar ridge			60	Caucasian	76	0.011301	3.96389
HP-53520	Male	Head and Neck Cancer	Larynx	Larynx			20	Caucasian	73	0.143214	4.52387
HP-53521	Female	Head and Neck Cancer	Oral Mucosa	Left buccal mucosa			60		78	0.257444	6.81627
HP-53522	Female	Head and Neck Cancer	Lymph Node	Right leg lymph nodes			60	Caucasian	86	0.618318	3.35555
HP-53523	Female	Head and Neck Cancer	Nasal Cavity	Right maxilla			70	Caucasian	59	0.227112	4.49039
HP-53524	Male	Head and Neck Cancer	Tongue	Tongue			50	Caucasian	62	0.240622	5.94323
HP-53525	Male	Head and Neck Cancer	Nasopharynx	Superior Pharyngeal wall			50	Caucasian	59	0.268878	3.27277
HP-53526	Male	Head and Neck Cancer	Larynx	Larynx			75	Caucasian	79	0.308342	10.9246
HP-53527	Male	Head and Neck Cancer	Tongue	Right lateral tongue			40	Caucasian	54	0.298808	4.33923
HP-53528	Male	Head and Neck Cancer	Larynx	Larynx			50	Caucasian	79	0.299014	4.11306
HP-53529	Male	Head and Neck Cancer	Larynx	Larynx			40	Caucasian	54	3.00613	4.60836
HP-53530	Male	Head and Neck Cancer	Larynx	Larynx			90		47	0.011055	6.88534
HP-53531	Female	Head and Neck Cancer	Oral Cavity	Hard palate			80	Caucasian	68	0.670574	0.0732689
HP-53532	Male	Head and Neck Cancer	Larynx	Larynx			50	African	73	0.266057	1.90336
HP-53533	Female	Head and Neck Cancer	Mandible	Left mandibular alveolar ridge			60	African	76	0.363853	5.4121
HP-53534	Male	Head and Neck Cancer	Larynx	Larynx			80	Caucasian	50	1.59602	2.39782
HP-53535	Male	Head and Neck Cancer	Larynx	Larynx			80	Caucasian	74	0.570535	3.13053
HP-53536	Male	Head and Neck Cancer	Soft Tissue	Oropharynx			60	African	64	0.860439	2.90784
HP-53537	Male	Head and Neck Cancer	Larynx	Larynx			25		61	0.236758	9.0852
HP-53538	Male	Head and Neck Cancer	Tongue	Left tongue			50	Caucasian	50	4.81217	5.69062
HP-53539	Male	Head and Neck Cancer	Soft Tissue	Left neck mass			75	African	64	9.22085	8.16898
HP-57902	Male	Head and Neck Cancer	Lymph Node	Laryngeal lymph nodes	T3N2M0(4)	2	70	Caucasian	52	4.68588	1.71292
HP-57906	Male	Head and Neck Cancer	Oral Cavity	Oral Cavity	T3N2M0(4)	3	70	Caucasian	58	0.0896118	8.24055
HP-57907	Male	Head and Neck Cancer	Soft Tissue	upper part of Pharynx	T3N1M0(4)	2	80	Caucasian	61	2.19185	3.28304
HP-57909	Male	Head and Neck Cancer	Lymph Node	Lymph node	T4N1M0(4)	2	70	Caucasian	54	6.0246	7.6638
HP-57911	Female	Head and Neck Cancer	Tongue	Tongue, cervical lymph node	T4N1M0(4)	1	25	Caucasian	58	0.254695	5.50453
HP-57912	Female	Head and Neck Cancer	Tongue	Tongue, cervical lymph node	T3N3M0(4)	2	70	Caucasian	66	6.06227	5.82905
HP-57913	Female	Head and Neck Cancer	Oral Cavity	Oral Cavity	T3N1M0(4)	1	20	Caucasian	45	0.696272	2.01689
HP-57915	Male	Head and Neck Cancer	Lymph Node	Lymph node	T4N1M1(4)	2	70	Caucasian	59	4.13911	2.81239
HP-57916	Female	Head and Neck Cancer	Larynx	Larynx	T2N0M0(2)	2	40	Caucasian	68	0.0662536	6.63252
HP-57918	Female	Head and Neck Cancer	Soft Tissue	Pharynx	T3N2M0(4)	2	70	Caucasian	61	5.98693	3.9502
HP-57920	Male	Head and Neck Cancer	Lymph Node	Lymph node	T3N2M0(4)	2	80	Caucasian	50	0.156756	5.70319
HP-57922	Female	Head and Neck Cancer	Lymph Node	Lymph node	T3N1M0(4)	2	80	Caucasian	54	1.27186	6.14877
HP-57924	Male	Head and Neck Cancer	Larynx	Larynx	T3N2M0(4)	2	40	Caucasian	64	2.04799	12.438
HP-57925	Male	Head and Neck Cancer	Soft Tissue	Pharyngostoma	T3N2M0(4)	1	60	Caucasian	63	4.93678	5.34985
HP-57926	Male	Head and Neck Cancer	Larynx	Larynx	T3N3M0(4)	2	70	Caucasian	51	1.84638	2.02894
HP-57928	Male	Head and Neck Cancer	Larynx	Larynx	T4N2M0(4)	1	40	Caucasian	66	0.288093	4.41001
HP-57931	Male	Head and Neck Cancer	Tongue	Tongue, Cervical lymph node	T4N2M0(4)	2	40	Caucasian	50	8.09251	2.38678
HP-57934	Male	Head and Neck Cancer	Larynx	Larynx	T4N2M1(4)	3	50	Caucasian	57	1.39261	5.48547
HP-57937	Male	Head and Neck Cancer	Lymph Node	Lymph node	T3N2M0(4)	2	60	Caucasian	59	1.64099	2.05504
HP-57939	Male	Head and Neck Cancer	Lymph Node					Caucasian	58	15.2474	3.3614
HP-57978	Male	Head and Neck Cancer	Oral Cavity			2	70	Caucasian	64	2.52209	4.88371
HP-57983	Male	Head and Neck Cancer	Lymph Node			2	65	Caucasian	55	0.177439	0.620796
HP-61505	Male	Head and Neck Cancer	Larynx	Larynx	T3N2M0(IV)	2	75	Caucasian	63	4.22114	11.6779
HP-61508	Male	Head and Neck Cancer	Nasopharynx	Pharynx	T3N2M0(IV)	2	30	Caucasian	59	4.27236	6.5766
HP-61511	Male	Head and Neck Cancer	Oral Cavity	Oral cavity	T4N0M0(IV)	2		Caucasian	63	18.0932	4.22923
HP-61513	Male	Head and Neck Cancer	Tonsil	Tonsil	T3N2M0(IV)	2	75	Caucasian	47	2.3184	1.45615
HP-61515	Male	Head and Neck Cancer	Oral Cavity	Oral cavity	T4N2M1(IV)	3	80	Caucasian	57	1.02208	3.09445
HP-61517	Male	Head and Neck Cancer	Nasopharynx	Pharynx	T3N3M0(IV)	2	50	Caucasian	51	4.08128	5.09854
HP-61518	Female	Head and Neck Cancer	Tongue	Tongue	T3N2M0(IV)	2	80	Caucasian	61	2.08993	4.34703
HP-61520	Female	Head and Neck Cancer	Larynx	Larynx	T4N1M0(IV)	1	50	Caucasian	58	0.342855	6.16051
HP-61522	Female	Head and Neck Cancer	Larynx	Larynx	T3N1M0(IV)	1	40	Caucasian	45	2.5732	0.342634
HP-61524	Male	Head and Neck Cancer	Larynx	Larynx	T3N2M0(IV)	2	75	Caucasian	50	24.2384	2.14084
HP-61527	Male	Head and Neck Cancer	Tongue	Tongue	T3N2M0(IV)	1	80	Caucasian	63	0.18758	7.72432
HP-61529	Male	Head and Neck Cancer	Larynx	Larynx	T3N2M0(IV)	3	20	Caucasian	58	3.96457	7.11863
HP-61531	Male	Head and Neck Cancer	Larynx	Larynx	T3N2M0(IV)	2	60	Caucasian	59	3.26231	2.53414
HP-61533	Male	Head and Neck Cancer	Larynx	Larynx	T4N1M0(IV)	2	75	Caucasian	54	2.31564	3.89859
HP-61536	Male	Head and Neck Cancer	Oral Cavity	oral cavity	T4N1M0(IV)	2	80	Caucasian	64	0.224883	2.31852
HP-61538	Male	Head and Neck Cancer	Larynx	larynx	T4N3M0(IV)	1	70	Caucasian	55	4.2461	0.0300062

## Sheet: Matched_HNSCC
PT ID	NRG1	HER3	% Autocrine	PT ID	NRG1	HER3	% Autocrine
Primary_1	0.767739	2.05504	0.0842822	Recurrance_1	2.38059	5.70319	0.100629
Primary_2	13.7054	3.3614	0.0441035	Recurrance_2	4.09333	5.82905	0.043102
Primary_3	1.76945	4.88371	0.0762231	Recurrance_3	7.17631	6.14877	0.149934
Primary_4	8.98513	0.620796	#N/A	Recurrance_4	36.133	2.01689	0.100272
Primary_5	2.02813	11.6779	#N/A	Recurrance_5	3.52746	12.438	0.127232
Primary_6	0.455234	6.5766	0.0321231	Recurrance_6	0.770468	6.88534	0.021142
Primary_7	3.27987	3.07356	#N/A	Recurrance_7	6.32041	5.48547	0.0549761
Primary_8	1.91972	4.22923	0.239615	Recurrance_8	3.90365	5.50453	#N/A
Primary_9	1.74062	1.45615	0.173566	Recurrance_9	40.2708	6.63252	0.0690281
Primary_10	1.00847	3.09445	0.0551259	Recurrance_10	1.80146	3.9502	#N/A
Primary_11	5.9085	5.09854	0.0797471	Recurrance_11	6.9301	9.0852	0.0286601
Primary_12	7.71456	4.34703	0.0986237	Recurrance_12	7.14451	7.6638	0.0176955
Primary_13	0.836896	6.16051	0.149177	Recurrance_13	5.44077	5.69062	0.140139
Primary_14	1.25376	0.342634	0.0536392	Recurrance_14	2.17428	2.39782	#N/A
Primary_15	8.88317	2.14084	0.00289645	Recurrance_15	14.4307	3.13053	0.0663565
Primary_16	18.102	7.72432	0.273019	Recurrance_16	6.18561	2.90784	0.0191194
Primary_17	0.978405	7.11863	0.165746	Recurrance_17	1.07885	8.24055	0.109778
Primary_18	0.251763	1.32789	0.0963084	Recurrance_18	0.718625	4.41001	0.0801972
Primary_19	0.479249	2.53414	#N/A	Recurrance_19	1.01643	2.81239	0.178313
Primary_20	5.75052	3.89859	#N/A	Recurrance_20	44.2083	3.28304	0.147197
Primary_21	0.1489	2.31852	0.0774838	Recurrance_21	4.75995	5.34985	0.139419
Primary_22	0.68334	0.0300062	0.0145331	Recurrance_22	0.425628	0.0732689	0.00428082
Primary_23	2.68254	2.16111	0.184997	Recurrance_23	1.01022	8.16898	0.0451057
Primary_24	3.0099	1.3357	0.0140273	Recurrance_24	8.24981	2.02894	0.220898
Primary_25	0.271761	2.39504	0.00300695	Recurrance_25	2.61961	1.90336	#N/A
Primary_26	2.34913	11.5299	0.185798	Recurrance_26	37.5065	2.38678	0.0444965
Primary_27	8.01429	7.47246	0.256121	Recurrance_27	10.0634	5.4121	0.483492
Primary_28	1.23538	4.95425	0.0892515	Recurrance_28	8.71822	1.71292	0.112521
